# Supplementary material for: RF9 Rescues Cortisol-Induced Repression of Testosterone Levels in Adult Male Macaques
Source: Front Physiol. 2021 Feb 25;12:630796. doi: 10.3389/fphys.2021.630796 (PMC7946976; doi:10.3389/fphys.2021.630796)
Supplement: Supplementary Table 1 — Raw data of assays (Elisa) with the calculation of % change. [file Table_1.XLSX]

## Sheet: Sheet1
						Cortisol										Testosterone
	Average		Days	1	3	5	7	9	11				Days	1	3	5	7	9	11
	243.008		1M	266.26	690	710	730	750	790				1M	9.84	8.572	9.3	4.25	6.14	6.042
	243.008		3M	184.16	600	630	650	680	690				3M	13	12.532	10.82	11.47	10.24	8.729
	243.008	Animals	4M	175.28	590	620	640	660	690			Animals	4M	15.57	11.923	14.92	11.55	6.11	2.952
	243.008		5M	216.86	680	720	740	760	785				5M	11.14	12.416	7.11	4.28	13.32	2.736
	243.008		6M	379.97	700	730	750	780	790				6M	1.62	1.773	0.42	0.56	0.28	0.604
	243.008		8M	235.52	690	720	735	755	790				8M	4	3.635	2.61	2.12	2.02	2.024
			Average	243.008									Average	9.195
							Nromalised									Nromalised
				1.09568	2.83941	2.92171	3.00401	3.08631	3.25092					1.07015	0.932246	1.01142	0.462208	0.667754	0.657096
				0.757834	2.46905	2.5925	2.67481	2.79826	2.83941					1.41381	1.36291	1.17673	1.24742	1.11365	0.94932
				0.721292	2.4279	2.55135	2.63365	2.71596	2.83941					1.69331	1.29668	1.62262	1.25612	0.664492	0.321044
				0.892397	2.79826	2.96286	3.04516	3.12746	3.23034					1.21153	1.3503	0.773246	0.46547	1.44861	0.297553
				1.56361	2.88056	3.00401	3.08631	3.20977	3.25092					0.176183	0.192822	0.045677	0.0609027	0.0304513	0.0656879
				0.969185	2.83941	2.96286	3.02459	3.10689	3.25092					0.435019	0.395324	0.28385	0.23056	0.219685	0.22012
				Pre			%Change			Post				Pre		%Change				Post
		100		109.568	283.941	292.171	300.401	308.631	325.092	302.047				107.015	93.2246	101.142	46.2208	66.7754	65.7096	74.6145
		100		75.7834	246.905	259.25	267.481	279.826	283.941	267.481				141.381	136.291	117.673	124.742	111.365	94.932	117.001
		100		72.1292	242.79	255.135	263.365	271.596	283.941	263.365				169.331	129.668	162.262	125.612	66.4492	32.1044	103.219
		100		89.2397	279.826	296.286	304.516	312.746	323.034	303.282				121.153	135.03	77.3246	46.547	144.861	29.7553	86.7036
		100		156.361	288.056	300.401	308.631	320.977	325.092	308.631				17.6183	19.2822	4.5677	6.09027	3.04513	6.56879	7.91082
		100		96.9185	283.941	296.286	302.459	310.689	325.092	303.693				43.5019	39.5324	28.385	23.056	21.9685	22.012	26.9908
						Vehicle											RF9
	Average		Time (min)	0	60	120	180	240				Average		Time (min)	0	60	120	180	240
	1.38667		3M	1.878	0.98	0.433	0.4	0.101				4.34		1M	4.84	3.45	7.225	4.427	7
	1.38667	Animals	5M	0.968	1.2	1.5	0.231	0.21				4.34	Animals	4M	3.8	3.005	7.121	6	7
	1.38667		8M	1.314	1.2	1.2	0.9	0.5				4.34		6M	4.38	4	4.292	4	5.137
			Average	1.38667									Average		4.34
																	Nromalised
						Nromalised									1.11521	0.794931	1.66475	1.02005	1.6129
				1.35433	0.706731	0.31226	0.288462	0.0728365							0.875576	0.692396	1.64078	1.38249	1.6129
				0.698077	0.865385	1.08173	0.166587	0.151442							1.00922	0.921659	0.98894	0.921659	1.18364
				0.947596	0.865385	0.865385	0.649038	0.360577
				Pre		%Change			Post						Pre		%Change			Post
		100		135.433	70.6731	31.226	28.8462	7.28365	34.5072						111.521	79.4931	166.475	102.005	161.29	127.316
		100		69.8077	86.5385	108.173	16.6587	15.1442	56.6286						87.5576	69.2396	164.078	138.249	161.29	133.214
		100		94.7596	86.5385	86.5385	64.9038	36.0577	68.5096						100.922	92.1659	98.894	92.1659	118.364	100.397
			Average	100	81.25	75.3125	36.8029	19.4952						Average	100	80.2995	143.149	110.806	146.982
			SD	27.0463	7.47901	32.4009	20.4838	12.1432						SD	9.80459	9.37696	31.3083	19.8161	20.2356
			SEM	15.6152	4.31801	18.7067	11.8264	7.01086						SEM	5.66068	5.41379	18.0759	11.4408	11.6831
